# Supplementary material for: Zebrafish as a Model for the Study of Lipid-Lowering Drug-Induced Myopathies
Source: Int J Mol Sci. 2021 May 26;22(11):5654. doi: 10.3390/ijms22115654 (PMC8198905; doi:10.3390/ijms22115654)
Supplement: Supplementary file 1 [file ijms-22-05654-s001.zip]

Archive with 1 entries (1 files):
- ijms-1215710-SI.pdf
